# Supplementary material for: Dysregulation of miRNA expression and excitation in MEF2C autism patient hiPSC-neurons and cerebral organoids
Source: Mol Psychiatry. 2024 Sep 30;30(4):1479–96. doi: 10.1038/s41380-024-02761-9 (PMC11919750; doi:10.1038/s41380-024-02761-9)
Supplement: Supplementary file 4 — Table S4 [file 41380_2024_2761_MOESM4_ESM.xlsx]

## Sheet: scRna-seq Count by Cluster
Cluster	Ctrl1~:s1	Ctrl1~:s2	Ctrl1~:s3	MHS-p2~:s4	MHS-p2~:s5	MHS-p2~:s6
Astroglia	153	84	204	84	55	79
Choroid_Plexus	8	13	25	0	1	0
GABAergic_Neurons	315	229	344	156	167	170
Glutamatergic_Neurons	369	329	199	418	328	408
Intermediate_Progenitors	131	157	114	270	173	175
OPC	0	1	8	3	0	1
Radial_Glia	267	283	177	324	240	293
Unknown	1	1	1	0	0	0
Ventral_Progenitors	328	241	569	150	89	121

## Sheet: NRXN3 Expression by Cluster
Cluster	Ctrl1~:s1	Ctrl1~:s2	Ctrl1~:s3	MHS-p2~:s4	MHS-p2~:s5	MHS-p2~:s6
GABAergic_Neurons	90.9402	113.41	85.1691	139.593	154.823	152.521
Glutamatergic_Neurons	136.498	162.522	107.784	155.005	213.072	177.435
Intermediate_Progenitors	73.1561	85.0854	78.9837	75.4597	89.9842	109.044
Ventral_Progenitors	50.9418	54.1695	41.5356	51.2908	40.2717	76.1223
