# Supplementary material for: Dysregulation of miRNA expression and excitation in MEF2C autism patient hiPSC-neurons and cerebral organoids
Source: Mol Psychiatry. 2024 Sep 30;30(4):1479–96. doi: 10.1038/s41380-024-02761-9 (PMC11919750; doi:10.1038/s41380-024-02761-9)
Supplement: Supplementary file 5 — Table S5 [file 41380_2024_2761_MOESM5_ESM.xlsx]

## Sheet: GABAergic_Neurons
	p_val	avg_log2FC	pct.1	pct.2	cluster	gene	ratio			p_val	avg_log2FC	pct.1	pct.2	cluster	gene	ratio
Upregulated in MEF2C Mutant	2.68131e-32	1.21347	0.736	0.479	MEF2C_mut	C1orf61	1.537		Upregulated in Wildtype	2.20647e-62	1.06359	0.884	0.68	WT	CHCHD2	1.3
	7.68262e-32	0.997648	0.751	0.465	MEF2C_mut	DLX6-AS1	1.615			6.90443e-18	0.994211	0.232	0.053	WT	LHX1	4.377
	2.28602e-06	0.876025	0.185	0.099	MEF2C_mut	SST	1.869			2.09504e-20	0.946193	0.396	0.172	WT	CRNDE	2.302
	1.0316e-24	0.830985	0.708	0.455	MEF2C_mut	MEIS2	1.556			1.96951e-35	0.861378	0.948	0.901	WT	NOVA1	1.052
	1.84143e-09	0.803219	0.479	0.332	MEF2C_mut	FOXP1	1.443			3.09649e-11	0.859888	0.658	0.552	WT	NR2F1	1.192
	4.81377e-30	0.79165	0.572	0.279	MEF2C_mut	ARX	2.05			3.71681e-47	0.801796	0.425	0.053	WT	CEBPZOS	8.019
	7.01408e-29	0.78988	0.736	0.462	MEF2C_mut	BCL11B	1.593			2.79363e-21	0.798123	0.257	0.051	WT	LHX5-AS1	5.039
	2.91698e-12	0.739656	0.564	0.396	MEF2C_mut	TCF4	1.424			1.81019e-06	0.738588	0.506	0.418	WT	NR2F2	1.211
	1.58029e-23	0.731981	0.698	0.428	MEF2C_mut	DLX5	1.631			2.53361e-13	0.703322	0.508	0.316	WT	NEFL	1.608
	1.86194e-10	0.648655	0.438	0.273	MEF2C_mut	SIX3	1.604			1.86443e-11	0.665191	0.788	0.742	WT	ARF4	1.062
	5.79014e-13	0.637888	0.15	0.041	MEF2C_mut	NPY	3.659			2.0525e-14	0.654521	0.235	0.073	WT	IRX2	3.219
	1.39247e-16	0.629108	0.43	0.23	MEF2C_mut	MEF2C	1.87			7.12446e-14	0.652366	0.351	0.176	WT	CDH8	1.994
	5.62625e-16	0.61282	0.391	0.208	MEF2C_mut	TMEM123	1.88			3.04485e-06	0.637243	0.247	0.144	WT	CRABP1	1.715
	3.71682e-10	0.61241	0.645	0.492	MEF2C_mut	SOX2-OT	1.311			4.93609e-11	0.63404	0.135	0.026	WT	SHOX2	5.192
	1.01204e-22	0.588196	0.714	0.465	MEF2C_mut	BCL11A	1.535			2.71496e-13	0.628751	0.393	0.211	WT	PCDH17	1.863
	2.24996e-11	0.582751	0.227	0.102	MEF2C_mut	PLS3	2.225			6.75198e-13	0.59828	0.341	0.17	WT	FIGN	2.006
	3.05169e-15	0.579647	0.377	0.195	MEF2C_mut	ZEB2	1.933			5.84065e-09	0.57316	0.205	0.085	WT	NRN1	2.412
	2.90793e-18	0.57246	0.767	0.599	MEF2C_mut	PNRC1	1.28			6.2101e-07	0.564792	0.491	0.381	WT	PCDH9	1.289
	3.85195e-13	0.562019	0.653	0.455	MEF2C_mut	C11orf96	1.435			1.23457e-16	0.534184	0.195	0.034	WT	IRX5	5.735
	1.20996e-25	0.554391	0.284	0.077	MEF2C_mut	RXRG	3.688			4.45559e-06	0.533863	0.412	0.308	WT	PTN	1.338

## Sheet: Glutamatergic_Neurons
	p_val	avg_log2FC	pct.1	pct.2	cluster	gene	ratio			p_val	avg_log2FC	pct.1	pct.2	cluster	gene	ratio
Upregulated in MEF2C Mutant	0.00412812	0.583741	0.101	0.067	MEF2C_mut	ERBB4	1.507		Upregulated in Wildtype	4.01571e-12	0.75136	0.334	0.223	WT	CHCHD2	1.498
	5.95464e-06	0.509962	0.194	0.122	MEF2C_mut	SIX3	1.59			2.74777e-06	0.643372	0.129	0.07	WT	CRNDE	1.843
	0.000291416	0.507526	0.318	0.253	MEF2C_mut	FOXP1	1.257			0.00020586	0.598216	0.129	0.08	WT	NEAT1	1.612
	6.10077e-05	0.483594	0.321	0.25	MEF2C_mut	MYT1L	1.284			5.68171e-25	0.565422	0.126	0.014	WT	CEBPZOS	9
	4.11638e-05	0.435947	0.228	0.158	MEF2C_mut	SYT14	1.443			4.73199e-06	0.488102	0.301	0.218	WT	NR2F1	1.381
	0.000116373	0.409022	0.135	0.082	MEF2C_mut	RBFOX1	1.646			1.64848e-05	0.472806	0.638	0.56	WT	NOVA1	1.139
	0.000172026	0.401439	0.138	0.085	MEF2C_mut	PRKCA	1.624			0.00105342	0.471911	0.103	0.063	WT	RMST	1.635
	0.000107263	0.398066	0.249	0.181	MEF2C_mut	DLX5	1.376			0.00338123	0.400654	0.25	0.201	WT	RIC3	1.244
	0.000852296	0.396587	0.277	0.217	MEF2C_mut	LINC00342	1.276			4.74952e-06	0.399657	0.295	0.215	WT	CALR	1.372
	0.000335685	0.394744	0.235	0.171	MEF2C_mut	AL627171.2	1.374			0.00113792	0.371565	0.208	0.156	WT	MKLN1	1.333
	0.00235078	0.392692	0.376	0.322	MEF2C_mut	C1orf61	1.168			0.000558203	0.368921	0.406	0.341	WT	GOLGA4	1.191
	0.000163167	0.389383	0.229	0.162	MEF2C_mut	AC004158.1	1.414			0.000278907	0.364403	0.118	0.072	WT	HSPA4L	1.639
	0.000109311	0.38231	0.191	0.127	MEF2C_mut	MIR181A1HG	1.504			0.0010891	0.360552	0.168	0.121	WT	PDCD2	1.388
	0.00028752	0.381391	0.121	0.074	MEF2C_mut	FLRT2	1.635			0.00114463	0.354849	0.177	0.129	WT	PRKACB	1.372
	0.00968465	0.368659	0.208	0.167	MEF2C_mut	PANTR1	1.246			0.000248954	0.352582	0.101	0.059	WT	THSD7A	1.712
	0.00197661	0.347004	0.172	0.124	MEF2C_mut	MICAL3	1.387			0.00840549	0.350648	0.114	0.081	WT	PTAR1	1.407
	0.007613	0.341944	0.244	0.198	MEF2C_mut	MAGI2	1.232			0.00403294	0.342023	0.294	0.249	WT	ARF4	1.181
	0.00826522	0.336462	0.336	0.288	MEF2C_mut	SLC8A1	1.167			0.00903848	0.329107	0.259	0.216	WT	DICER1	1.199
	0.00649414	0.332037	0.148	0.109	MEF2C_mut	ZNF608	1.358			0.00194121	0.326826	0.104	0.067	WT	SEC23IP	1.552
	0.00521054	0.32599	0.226	0.181	MEF2C_mut	XPR1	1.249			0.00687865	0.323785	0.3	0.253	WT	SEC31A	1.186

## Sheet: Intermediate_Progenitors
	p_val	avg_log2FC	pct.1	pct.2	cluster	gene	ratio			p_val	avg_log2FC	pct.1	pct.2	cluster	gene	ratio
Upregulated in MEF2C Mutant	2.18481e-14	0.670551	0.704	0.54	MEF2C_mut	SCRG1	1.304		Upregulated in Wildtype	2.53184e-32	1.09643	0.619	0.269	WT	HIST1H1B	2.301
	0.000122006	0.654985	0.401	0.301	MEF2C_mut	STMN2	1.332			4.25286e-55	1.0605	0.923	0.67	WT	CHCHD2	1.378
	7.65355e-08	0.626649	0.61	0.49	MEF2C_mut	DLX6-AS1	1.245			9.80353e-08	0.630131	0.52	0.372	WT	PTN	1.398
	3.70683e-06	0.57593	0.859	0.861	MEF2C_mut	PEG10	0.998			0.000532653	0.588172	0.609	0.544	WT	FABP7	1.119
	6.11193e-13	0.548609	0.905	0.861	MEF2C_mut	CCDC88A	1.051			6.80269e-09	0.565577	0.423	0.267	WT	FAM181B	1.584
	0.000109093	0.487597	0.866	0.908	MEF2C_mut	TXN	0.954			1.90923e-08	0.515798	0.948	0.909	WT	VIM	1.043
	1.31633e-09	0.485664	0.592	0.43	MEF2C_mut	NRXN1	1.377			1.79811e-07	0.510777	0.654	0.537	WT	TTYH1	1.218
	2.44386e-06	0.477185	0.57	0.433	MEF2C_mut	DLX5	1.316			1.34929e-10	0.494997	0.346	0.188	WT	LIX1	1.84
	0.00020372	0.43621	0.822	0.781	MEF2C_mut	WSB1	1.052			1.03963e-07	0.485015	0.669	0.55	WT	ID4	1.216
	6.42246e-08	0.426537	0.727	0.649	MEF2C_mut	PNRC1	1.12			1.56404e-41	0.483059	0.331	0.026	WT	CEBPZOS	12.731
	1.21817e-08	0.420491	0.785	0.672	MEF2C_mut	ZEB2	1.168			1.87203e-10	0.481436	0.639	0.489	WT	METRN	1.307
	2.26743e-05	0.413052	0.812	0.769	MEF2C_mut	NFIA	1.056			1.47009e-13	0.454964	0.903	0.778	WT	LINC01551	1.161
	0.000675342	0.412845	0.824	0.843	MEF2C_mut	C1orf61	0.977			5.48905e-09	0.426669	0.182	0.066	WT	ID3	2.758
	1.09763e-08	0.405505	0.505	0.341	MEF2C_mut	ARX	1.481			3.17263e-09	0.412661	0.448	0.275	WT	SLC1A3	1.629
	7.27847e-08	0.401355	0.9	0.883	MEF2C_mut	BTG1	1.019			3.2429e-14	0.397297	0.973	0.966	WT	CKB	1.007
	2.67976e-10	0.376499	0.916	0.898	MEF2C_mut	NNAT	1.02			4.33136e-20	0.396566	0.194	0.026	WT	CCND1	7.462
	6.69881e-08	0.37576	0.296	0.152	MEF2C_mut	CD9	1.947			5.46458e-09	0.389606	0.903	0.804	WT	HES4	1.123
	8.22672e-05	0.373753	0.641	0.552	MEF2C_mut	DCX	1.161			3.83814e-13	0.38771	0.269	0.1	WT	HIST1H2AL	2.69
	1.6818e-08	0.368719	0.905	0.925	MEF2C_mut	SUB1	0.978			2.44593e-06	0.361022	0.826	0.752	WT	SMS	1.098
	0.00607219	0.366973	0.476	0.391	MEF2C_mut	ANKRD36C	1.217			1.9065e-07	0.350654	0.766	0.659	WT	HSPA5	1.162

## Sheet: Ventral_Progenitors
	p_val	avg_log2FC	pct.1	pct.2	cluster	gene	ratio			p_val	avg_log2FC	pct.1	pct.2	cluster	gene	ratio
Upregulated in MEF2C Mutant	1.10704e-15	1.22287	0.236	0.084	MEF2C_mut	NPY	2.81		Upregulated in Wildtype	3.81153e-26	2.07521	0.529	0.242	WT	LGALS1	2.186
	2.02594e-20	1.12445	0.669	0.491	MEF2C_mut	C1orf61	1.363			2.87371e-26	1.95273	0.43	0.131	WT	COL3A1	3.282
	3.9404e-06	0.901291	0.558	0.501	MEF2C_mut	HILPDA	1.114			2.66539e-26	1.94411	0.395	0.1	WT	COL1A1	3.95
	7.26869e-06	0.807731	0.753	0.719	MEF2C_mut	SNHG14	1.047			5.83844e-27	1.9236	0.326	0.042	WT	LUM	7.762
	2.84576e-08	0.765234	1	1	MEF2C_mut	MALAT1	1			4.29156e-31	1.82164	0.344	0.031	WT	DCN	11.097
	1.33842e-06	0.736249	0.753	0.775	MEF2C_mut	BNIP3	0.972			5.72038e-26	1.56771	0.317	0.036	WT	MGP	8.806
	1.56624e-05	0.729795	0.375	0.282	MEF2C_mut	NRXN1	1.33			4.80543e-16	1.53391	0.371	0.156	WT	COL1A2	2.378
	2.87376e-07	0.72875	0.586	0.453	MEF2C_mut	SOX2-OT	1.294			1.54801e-27	1.45877	0.656	0.364	WT	PTN	1.802
	0.000167183	0.72479	0.397	0.346	MEF2C_mut	DLX2	1.147			8.87721e-22	1.41122	0.423	0.147	WT	APOE	2.878
	8.76049e-09	0.706694	0.378	0.245	MEF2C_mut	MT3	1.543			1.00428e-22	1.39377	0.25	0.014	WT	POSTN	17.857
	0.000507279	0.705127	0.472	0.434	MEF2C_mut	HES6	1.088			6.43867e-26	1.16233	0.695	0.433	WT	VCAN	1.605
	6.53785e-09	0.682265	0.808	0.802	MEF2C_mut	WSB1	1.007			2.29347e-30	1.1388	0.378	0.058	WT	PRRX1	6.517
	1.37046e-07	0.67737	0.544	0.453	MEF2C_mut	LINC00461	1.201			4.60132e-19	1.0862	0.289	0.064	WT	PLAC9	4.516
	2.06343e-05	0.673167	0.617	0.572	MEF2C_mut	DST	1.079			2.64794e-19	1.08384	0.269	0.044	WT	OGN	6.114
	0.00364404	0.668286	0.631	0.698	MEF2C_mut	MAP1LC3B	0.904			1.03262e-19	1.08352	0.46	0.186	WT	S100A11	2.473
	2.03685e-06	0.656749	0.569	0.489	MEF2C_mut	TMEM161B-AS1	1.164			1.39447e-25	1.08341	0.368	0.081	WT	MFAP4	4.543
	0.000535207	0.650856	0.358	0.293	MEF2C_mut	DLX1	1.222			8.61914e-17	1.00483	0.292	0.081	WT	SPARCL1	3.605
	5.74793e-12	0.613125	0.569	0.417	MEF2C_mut	PANTR1	1.365			1.83816e-29	0.972444	0.456	0.125	WT	COL6A2	3.648
	0.000107496	0.602936	0.492	0.431	MEF2C_mut	SHTN1	1.142			6.69495e-24	0.949582	0.411	0.119	WT	ID3	3.454
	8.12558e-08	0.590534	0.625	0.557	MEF2C_mut	ENO2	1.122			2.85214e-23	0.947614	0.321	0.056	WT	COL6A3	5.732
